# Supplementary material for: Ancestral Reconstruction and Investigations of Genomic Recombination on some Pentapetalae Chloroplasts
Source: J Integr Bioinform. 2019 Dec 20;16(4):20180057. doi: 10.1515/jib-2018-0057 (PMC7074144; doi:10.1515/jib-2018-0057)
Supplement: Supplementary file 1 [file jib-16-20180057-s001.zip]

Archive with 2 entries (1 files):
- j_jib-2018-0057_suppl/Supplementary.pdf
- j_jib-2018-0057_suppl/
